# Supplementary material for: Recessive mutations in ATP8A2 cause severe hypotonia, cognitive impairment, hyperkinetic movement disorders and progressive optic atrophy
Source: Orphanet J Rare Dis. 2018 May 31;13:86. doi: 10.1186/s13023-018-0825-3 (PMC6048855; doi:10.1186/s13023-018-0825-3)
Supplement: Supplementary file 2 — Table S1. Exome sequencing of individuals with ATP8A2 mutations. (XLSX 11 kb) [file 13023_2018_825_MOESM1_ESM.xlsx]

## Sheet: Sheet1
Supplementary Table 1. Exome sequencing of individuals with ATP8A2 mutations
	Patients 1,2 and 5	Patient 3	Patient 4	Patients 6 and 7	Patients 8 and 9
Insitution	GeneDx, Gaithersburg, MD	BGI, Denmark and Genome Diagnostics laboratory,Nijmegen, the Netherlands	Hôpital Pitié-Salpêtrière Paris, France	Novogene	Institute for Molecular Bioscience Queensland, Australia
Library prep	Agilent SureSelect Human All Exon (50 Mb) V4 kit or Clinical Research Exome kit (Agilent Technologies, Santa Clara, CA)	Agilent SureSelect Human All Exon enrichment kit version 5 (Agilent Technologies)	Roche SeqCap MedExome	SureSelectXT Reagent Kit+Agilent SureSelect Human All ExonV6	Nextera Rapid Capture Exome
Sequencing kit	Illumina HiSeq 2500 or 4000	Illumina HiSeq4000 2x150bp (BGI, Copenhagen, Denmark)	Illumina NextSeq 500 2x150bp high output	Illumina HiSeq 2500	Illumina HiSeq 2000
Pipeline
alignment	BWA-Mem v0.7.8	bwa -0.7.8-r455	bwa 0.7.12	bwa (0.7.8-r455)	bwa 0.7.15
sam to bam conversion	Samtools 0.1.18		samtools 1.1	samtools(1.0)	samtools 1.3.1
duplicates flagging			picard-tools 1.121	picard(1.111)	picard-tools 2.1.1
bam indexing	Samtools 0.1.18		samtools 1.1	samtools(1.0)	samtools 1.3.1
indel realignment, base recalibration, coverage calculation	Genome Analysis Toolkit v2.3	GenomeAnalysisTK 3.3-0-g37228af	GenomeAnalysisTK-2014.3-17-g0583018	GATK (v3.8)	GenomeAnalysisTK v3.7
variant calling	GATK 2.3 HaplotypeCaller	GenomeAnalysisTK 3.3-0-g37228af Haplotype Caller 3.3-0-g37228af	GenomeAnalysisTK-2014.3-17-g0583018 Haplotype Caller	GATK (v3.8)	GenomeAnalysisTK v3.7 Haplotype Caller
Fastq quality control	in-house	in-house	FastQC 0.10.1	in-house	FastQC 0.11.2
variant annotation	GeneDx’s XomeAnalyzer	in-house	SNPEff-4.2, dbNSFP	ANNOVAR	SNPEff-4.3m, dbNSFP
Interpretation	trio analysis (proband + parents)	trio analysis (proband + parents)	trio analysis (proband + parents)	singleton analysis of proband followed by Sanger confirmation of other family members	quartet analysis (patients 8 and 9 + parents)
	GeneDx’s XomeAnalyzer	Filters with max minor allele frequency in ExAC <1%, impact on the coding sequence (missense, stop gained, stop loss, start loss, frameshift and inframe indel, splice donor and acceptor variants)	Filters with max minor allele frequency in ExAC <1%, impact on the coding sequence (missense, stop gained, stop loss, start loss, frameshift and inframe indel, splice donor and acceptor variants)	Filters with max minor allele frequency in ExAC/gnomAD <0.01%, impact on the coding sequence (missense, stop gained, stop loss, start loss, frameshift and inframe indel, splice donor, acceptor variants, Indels and CNVs)	Filters with max minor allele frequency in ExAC <1%, impact on the coding sequence (missense, stop gained, stop loss, start loss, frameshift and inframe indel, splice donor and acceptor variants)
Variant Prediction scores	p.Lys429Met	Not applicable for premature stop codon	p.Trp702Arg	Not applicable for exonic deletion	Not applicable for frameshift mutation
	predicted to be pathogenic by Mutation Taster, PhyloP, and CADD		SIFT : 0 Polyphen : 0.998 CADD : 29.6 MetaSVM : 1.0767 MetaSVM : -13.54
